# Supplementary material for: A first look at childhood abuse in women with obstructive sleep apnea
Source: Front Sleep. 2024 Jan 8;2:1281425. doi: 10.3389/frsle.2023.1281425 (PMC12713851; doi:10.3389/frsle.2023.1281425)
Supplement: Supplementary file 1 [file Table_1.XLSX]

## Sheet: Subsample secondary SA analysis
Subject	Group	Age	BMI	ESS	REI	nadir	baseline	Anxiety	Menopausal status(pre-1, peri-2, post-3)	General	Physical	Emotional	Sexual		Count
121	OSA	58	41.7	4	36	85	93	2	3	1	2	1	1		1
3165	OSA	68	41.3555	17	10	83.4	96.3	1	3	3	1	0	2		2
3179	OSA	55	26.6906	14	11	86	93	4	3	5	1	1	0		3
3182	OSA	63	24.7344	4	52.5	82.5	94.1	1	3	1	0	1	0		4
3188	OSA	73	35.2966	7	12	82	94	6	3	3	2	5	2		5
3203	OSA	50	36.0882	19	45.9	90	95	12	3	4	4	5	2		6
3210	OSA	66	29.2659	9	33	87	92	3	3	0	0	0	4		7
3212	OSA	55	54.8	9	51.6	81	92	7	3	9	3	0	1		8
3219	OSA	46	28.7	1	11.1	88	95.8	7	2	0	0	0	0		9
3225	OSA	72	30.9	11	10	72	93	5	3	2	1	3	6		10
3229	OSA	59	38.3	1	42	50	93	2	3	3	3	5	1		11
3232	OSA	40	29.8	6	8	92	97	0	2	2	2	3	0		12
3253	OSA	45	43.0719	11	12	87.6	95.8	0	2	7	4	3	2		13
3264	OSA	63	36.3	10	9	79	97	13	3	5	3	5	4		14
3278	OSA	77	23.8	3	12	89	95.8	5	3	1	0	0	0		15
3281	OSA	68	25.7	3	29	85	94.4	0	3	2	1	1	4		16
3286	OSA	57	27.5	8	16.5	79	96	0	3	4	2	0	5		17
3288	OSA	73	31.8237	10	44	82.3	92	0	3	1	4	3	0		18
3290	OSA	69	25.5237	7	13	85.1	91	0	3	0	0	0	0		19
3295	OSA	34	32.4	8	23	70.9	95.8	7	1	1	0	2	0		20
5020	OSA	48	30.1211	6	36	75.1	95.7	2	2	1	0	0	0		21
3093	CONTROL	55	21.2617	6				2	3	2	0	0	3		1
3094	CONTROL	58	24.8555	9				0	3	4	0	3	0		2
3106	CONTROL	60	18.8429	8				0	3	2	1	0	0		3
3118	CONTROL	45	25.7443	3				2	2	0	0	0	0		4
3120	CONTROL	70	19.4625	2				0	3	1	0	0	0		5
3126	CONTROL	51	22.8529	9				0	2	3	0	2	0		6
3127	CONTROL	58	21.9211	0				0	3	3	2	2	0		7
3130	CONTROL	50	28.3477	2				4	3	5	3	4	0		8
3134	CONTROL	51	21.5	3				2	3	6	4	3	3		9
3150	CONTROL	51	34.7	6				0	3	0	0	0	0		10
3151	CONTROL	55	24.4615	10				0	3	2	2	1	1		11
3154	CONTROL	66	37.5692	1				0	3	0	0	0	0		12
3157	CONTROL	43	20.4	7				3	2	2	0	1	0		13
3164	CONTROL	39	32.6	6				0	1	4	3	5	0		14
3175	CONTROL	65	20.796	5	1	85.7	96.1	2	3	8	1	4	2		15
3194	CONTROL	48	26.3621	2				1	2	2	0	0	0		16
3233	CONTROL	53	23.2	5				0	3	2	3	5	0		17
3238	CONTROL	51	29.1	1				0	3	3	0	0	0		18
3272	CONTROL	45	23.4	0	1	89.2	95.9	2	2	1	0	0	0		19
5002	CONTROL	65	26.8	12	2	89.6	95.5	2	3	0	0	0	0		20
5019	CONTROL	35	23.7	2	0	91.6	96.5	1	1	5	0	3	1		21
